# Supplementary material for: Tissue‐Resident Macrophage‐Derived E3 Ligase SMURF2 Restricts Autoimmune Inflammation by Mediating the Degradation of p‐TBK1
Source: Adv Sci (Weinh). 2025 Nov 21;13(7):e04930. doi: 10.1002/advs.202504930 (PMC12866865; doi:10.1002/advs.202504930)
Supplement: Supplementary file 2 — Supplemental Table 1 [file ADVS-13-e04930-s001.xlsx]

## Sheet: Sheet1
Table S4. List of antibodies and regents.
Reagent or resource	Source	Identifier	Research Resource ldentifier (RRlD)
Antibodies
SMURF2 Rabbit pAb	Affinity	Cat#DF7683	AB_2841154
SMURF2 Rabbit mAb	ABclonal	Cat#A2278	AB_2862986
TBK1/NAK Rabbit mAb	ABclonal	Cat#A3458	AB_2863061
Ubiquitin Rabbit mAb	ABclonal	Cat#A19686	AB_2862735
Phospho-TBK1 (Ser172) Rabbit mAb	Cell signaling Technology	Cat#5483	AB_11071354
Phospho-Akt (Ser473) Rabbit mAb	Cell signaling Technology	Cat#4060	AB_2315049
AKT Rabbit mAb	Cell signaling Technology	Cat#4691	AB_915783
Phospho-JNK (Thr183/Tyr185) Antibody pAb	Cell signaling Technology	Cat#9251	AB_331659
JNK Antibody pAb	Cell signaling Technology	Cat#9252	AB_2250373
Phospho-Erk1/2 (Thr202/Tyr204) Rabbit mAb	Cell signaling Technology	Cat#4370	AB_2315112
Erk1/2 Rabbit mAb	Cell signaling Technology	Cat#4695	AB_390779
Phospho-p38 (Thr180/Tyr182) Mouse mAb	Cell signaling Technology	Cat#9216	AB_331296
p38 MAPK Rabbit mAb	Cell signaling Technology	Cat#8690	AB_10999090
Phospho-NF-κB p65 (Ser536) Rabbit mAb	Cell signaling Technology	Cat#3033	AB_331284
NF-κB p65 Rabbit mAb	Cell signaling Technology	Cat#8242	AB_10859369
H3K4me3 Rabbit mAb	Cell signaling Technology	Cat#5326	AB_10695148
H3K9me3 Rabbit mAb	Cell signaling Technology	Cat#13969	AB_2798355
H3K27me3 Rabbit mAb	Cell signaling Technology	Cat#9733	AB_2616029
H3K36me3 Rabbit mAb	Cell signaling Technology	Cat#4909	AB_1950412
Normal Rabbit IgG	Cell signaling Technology	Cat#2729	AB_1031062
SMURF2 Rabbit mAb	Cell signaling Technology	Cat#12024	AB_2797800
beta Actin (ACTB) Mouse mAb	Origene	Cat#TA811000	AB_3095563
DYKDDDDK tag Rabbit pAb	Proteintech	Cat#20543-1-AP	AB_11232216
DYKDDDDK tag Mouse mAb	Proteintech	Cat#66008-4-Ig	AB_2918475
HA tag Rabbit pAb	Proteintech	Cat#51064-2-AP	AB_11042321
HA tag Mouse mAb	Proteintech	Cat#66006-2-Ig	AB_2881490
MYC tag Rabbit pAb	Proteintech	Cat#16286-1-AP	AB_11182162
MYC tag Mouse mAb	Proteintech	Cat#60003-2-Ig	AB_2734122
HRP-Goat Anti-Rabbit	Proteintech	Cat#SA00001-2	AB_2722564
HRP-Goat Anti-Mouse	Proteintech	Cat#SA00001-1	AB_2722565
IRDye-680RD Goat anti-mouse	LI-COR	Cat#926-68070	AB_10956588
IRDye-800RD Goat anti-Rabbit	LI-COR	Cat#926-32211	AB_621843
Reagent or resource	Source	Identifier
Chemicals, peptides, and recombinant proteins
DSS	MP Biomedicals	160110
MOG35 - 55	Sangon Biotech (Shanghai)	N/A
Pertussis toxin	List Biological Laboratories	NC9675592
Mycobacterium tuberculosis H37Ra	BD	231141
Incomplete Freund’s adjuvant	Sigma - Aldrich	F5506
Amlexanox	Med Chem Express (MCE)	HY - B0713
Chloroquine	Med Chem Express (MCE)	HY - 17589A
Brefeldin A	Med Chem Express (MCE)	HY - 16592
Tamoxifen	Med Chem Express (MCE)	HY - 13757A
MG132	Selleck	S2619
LPS	Sigma - Aldrich	L2630
PGN	Sigma - Aldrich	77140
Anti - Flag magnetic beads	Genescript	L00835
Protein A/G magnetic beads	Med Chem Express (MCE)	HY - K0202
Anti - HA magnetic beads	Med Chem Express (MCE)	HY - K0201
INTERFERin@	Polyplus Transfection	409 - 10
AG RNAex Pro Reagent	Accurate Biology	AG21102
2X SYBR Green Pro Taq HS Premix	Accurate Biology	AG11701
Collagenase IV	Worthington	LS004189
DNAse I	Solarbio	D8070
Percoll	GE	17089101
Sonication ChIP Kit	ABclonal	RK20258
Deposited data
RNA-seq data	This paper	GSE307224
